# Supplementary material for: Prevalence and Trends of Basic Activities of Daily Living Limitations in Middle-Aged and Older Adults in the United States
Source: Epidemiologia (Basel). 2023 Nov 9;4(4):483–91. doi: 10.3390/epidemiologia4040040 (PMC10660458; doi:10.3390/epidemiologia4040040)
Supplement: Supplementary file 1 [file epidemiologia-04-00040-s001.zip]

Archive with 1 entries (1 files):
- epidemiologia-2576088-supplementary.pdf
